# Supplementary material for: Loss of RPS27a expression regulates the cell cycle, apoptosis, and proliferation via the RPL11-MDM2-p53 pathway in lung adenocarcinoma cells
Source: J Exp Clin Cancer Res. 2022 Jan 24;41:33. doi: 10.1186/s13046-021-02230-z (PMC8785590; doi:10.1186/s13046-021-02230-z)
Supplement: Supplementary file 11 — Additional file 11: Supplementary file 2. Information on IC50 of Dox-treated A549 cells. [file 13046_2021_2230_MOESM11_ESM.xlsx]

## Sheet: A549 GL407NC2 Dox
Dox/nM	空细胞	DMSO	10	20	40	80	160	320	640	1280
OD 450值	2.0061	1.9062	1.8093	1.5358	1.2217	1.0814	0.9595	0.873	0.7032	0.2739
	1.9154	1.9736	1.8609	1.5772	1.3242	1.1161	1.0314	0.9013	0.6808	0.2887
	1.9684	1.9231	1.8673	1.5917	1.3363	1.1478	1.0619	0.933	0.7174	0.2844
	1.9953	1.9465	1.8275	1.5392	1.2395	1.1611	0.995	0.945	0.7104	0.2639
	1.9584	1.936	1.8003	1.5376	1.2129	1.1226	1.0725	0.9387	0.6953	0.2701
	1.9939	2.0053	1.8338	1.4951	1.2651	1.1231	0.9959	0.9148	0.6114	0.2435
Average	1.97292	1.94845	1.83318	1.5461	1.26662	1.12535	1.01937	0.917633	0.686417	0.27075
Dox/nM	Log(BRU)	A549 GL407NC2	存活率（%）	3000 cells/well，48h
0	#NUM!	1.97292	100
10	1	1.83318	92.9174
20	1.30103	1.5461	78.3662
40	1.60206	1.26662	64.2002
80	1.90309	1.12535	57.0399
160	2.20412	1.01937	51.668
320	2.50515	0.917633	46.5115
640	2.80618	0.686417	34.792
1280	3.10721	0.27075	13.7233
log(inhibitor) vs. normalized response -- Variable slope
Best-fit values
LogIC50	2.219
HillSlope	-0.629
IC50	165.6
Std. Error
LogIC50	0.07808
HillSlope	0.08541
95% Confidence Intervals
LogIC50	2.028 to 2.410
HillSlope	-0.8380 to -0.4200
IC50	106.6 to 257.1
Goodness of Fit
Degrees of Freedom	6
R2	0.9406
Absolute Sum of Squares	253.4
Sy.x	6.499
Number of points
Analyzed	8
单位/nM		HepG2空细胞	HepG2 H5298	HepG2 H6679	HepG2 H6679-Y008	HepG2 H6679-Y4806
0	#NUM!	1	1	#REF!	#DIV/0!	#DIV/0!
0.64	-0.19382	0.929174	0.929174	#REF!	#DIV/0!	#DIV/0!
3.2	0.50515	0.783662	0.783662	#REF!	#DIV/0!	#DIV/0!
16	1.20412	0.642002	0.642002	#REF!	#DIV/0!	#DIV/0!
80	1.90309	0.570399	0.570399	#REF!	#DIV/0!	#DIV/0!
400	2.60206	0.51668	0.51668	#REF!	#DIV/0!	#DIV/0!
2000	3.30103	0.465115	0.465115	#REF!	#DIV/0!	#DIV/0!
10000	4	#REF!	#REF!	#REF!	#REF!	#REF!
