# Supplementary material for: Loss of RPS27a expression regulates the cell cycle, apoptosis, and proliferation via the RPL11-MDM2-p53 pathway in lung adenocarcinoma cells
Source: J Exp Clin Cancer Res. 2022 Jan 24;41:33. doi: 10.1186/s13046-021-02230-z (PMC8785590; doi:10.1186/s13046-021-02230-z)
Supplement: Supplementary file 12 — Additional file 12: Supplementary file 3. Sequences of three different siRNAs for RPL11, RPS27a and p53. [file 13046_2021_2230_MOESM12_ESM.xls]

## Sheet: Sheet1
			Gene	Sequence
				sense（5'-3'）	antisense（5'-3'）
			RPL11-homo-57	GGAACUUCGCAUCCGCAAATT	UUUGCGGAUGCGAAGUUCCTT
			RPL11-homo-364	GGUAUCAAAUAUGACCCAATT	UUGGGUCAUAUUUGAUACCTT
			RPL11-homo-476	CCAAACACAGAAUCAGCAATT	UUGCUGAUUCUGUGUUUGGTT
			P53-homo-805	GCGUGUGGAGUAUUUGGAUTT	AUCCAAAUACUCCACACGCTT
			P53-homo-1048	GCGCACAGAGGAAGAGAAUTT	AUUCUCUUCCUCUGUGCGCTT
			P53-homo-634	GCUGUGGGUUGAUUCCACATT	UGUGGAAUCAACCCACAGCTT
			RPS27A-homo-569	AGUCUUACACCACUCCCAATT	UUGGGAGUGGUGUAAGACUTT
			RPS27A-homo-681	GUGCCCUUCUGAUGAAUGUTT	ACAUUCAUCAGAAGGGCACTT
			RPS27A-homo-411	CCAGGAUAAGGAAGGAAUUTT	AAUUCCUUCCUUAUCCUGGTT
